# Supplementary material for: Autologous Bone Marrow-Derived Mesenchymal Stem Cells Modulate Molecular Markers of Inflammation in Dogs with Cruciate Ligament Rupture
Source: PLoS One. 2016 Aug 30;11(8):e0159095. doi: 10.1371/journal.pone.0159095 (PMC5005014; doi:10.1371/journal.pone.0159095)
Supplement: S1 File — (XLS) [file pone.0159095.s001.xls]

## Sheet: Clinical data
Dog number	Partial cruciate rupture	Complete cruciate rupture	Age (years)	Weight (kg)	Breed	Gender	4 week recheck (days)	8 week recheck (days)	Second Cruciate rupture (days) after diagnosis and trial entry	Arthroscopy NRS score	Arthroscopy VAS score	CrCL damage score	CdCL damage score
1	R	L	5.46301	23	Labrador Retriever	NF		56		51	42	3	0
2	L	R	7.33699	60	Saint Bernard	NF				87	48	3	1
3	R	L	2.11507	31.4	Pit Bull Terrier	NM		56		54	35	3	1
4	L	R	1.59178	39	Golden Retriever	NF	28	59	144	70	47	3	1
5	L	R	6.66849	28	English Springer Spaniel	M	26	56		29	32	3	1
6	L	R	9.61918	16.4	X Husky	NF	30	60		27	41	3	1
7	R	L	2.6411	48	Rottweiler	NF	28	60		38	41	3	1
8	R	L	4.61918	80	St Bernard	NM	28	63		82	51	3	1
9	L	R	2.62192	30	Pit Bull Terrier	NF	21	56	82	84	51	3	1
10	R	L	5.42192	43	Newfoundland	NF		56	19	47	44	3	1
11	R	L	4.03288	36	Labrador X	NM	25	56		65	53	2	2
12	L	R	7.12055	67.3	Mastiff	NM	33	56		55	45	3	1

## Sheet: MSC culture
Dog number	Passage number for transplantation	Culture time (days)	BM-MSC dose at injection (E06/kg)
1	5	139	1.30435
2	3	35	2.01667
3	2	42	0.414013
4	5	90	2.4359
5	2	38	1.85714
6	4	60	1.5625
7	2	28	1.83333
8	3	34	1.25
9	2	20	2.86667
10	2	19	2.11628
11	2	34	2.5
12	2	29	1.49254

## Sheet: Radiography
Dog number	Effusion Stable Diagnosis	Effusion Unstable Diagnosis	OA Stable Diagnosis	OA Unstable Diagnosis	Effusion Stable 8 Weeks	Effusion Unstable 8 Weeks	OA Stable 8 Weeks	OA Unstable 8 Weeks	CrCL length Stable Diagnosis	CrCL length Unstable Diagnosis	CrCL length stable 8 weeks	CrCL length unstable 8 weeks	Patella height stable	Patella height unstable	Normalized CrCL length stable diagnosis	Normalized CrCL length unstable diagnosis	Normalized CrCL length stable 8 weeks	Normalized CrCL length unstable 8 weeks
1	1	2	1	2	1	1			25.8		25.77	29.74	186	190	0.13871		0.138548	0.156526
2	1	2	1	3					35.88	45.52			242	237	0.148264	0.192068
3	1	2	1	1	0	2			29.64	36.4	27.58	34.16	186	186	0.159355	0.195699	0.14828	0.183656
4	2	2	1	2	2		1		31.41	37.03			208	203	0.15101	0.182414
5	1	2	1	3	1	2	1	3			29.06	29.76	188	188			0.154574	0.158298
6	1	2	1	2	2	1	2	2	20.68	25.85	21.53	25.69	160	159	0.12925	0.162579	0.134563	0.161572
7	1	2	1	2	1	2	1	2	31.85	32.56	32.43	30.4	212	221	0.150236	0.14733	0.152972	0.137557
8	2	2	1	2	2	2	1	2	41.24	46.88	40.87	43.47	253	253	0.163004	0.185296	0.161542	0.171818
9	2	2	2	2	2	2	2	2	28.92	30.29	27.67	31.45	185	187	0.156324	0.161979	0.149568	0.168182
10	2	2	1	3	2	2	2	3	35.69	45.37			213	221	0.167559	0.205294
11	2	2	1	3	2	2	1	3	30.68	32.71	29.55	30.29	195	196	0.157333	0.166888	0.151538	0.154541
12	2	2	3	2	2	2	3	2	57.05	56.03	54.72	48.27	273	274	0.208974	0.204489	0.20044	0.176168

## Sheet: Flow cytometry
Dog number	CD3 count diagnosis	CD4 count diagnosis	CD8 count diagnosis	CD4-CD8- count diagnosis	CD4+CD8+ count diagnosis	CD3 count 4 weeks	CD4 count 4 weeks	CD8 count 4 weeks	CD4-CD8- count 4 weeks	CD4+CD8+ count 4 weeks	CD3 count 8 weeks	CD4 count 8 weeks	CD8 count 8 weeks	CD4-CD8- count 8 weeks	CD4+CD8+ count 8 weeks	CD3 proportion diagnosis	CD4 proportion diagnosis	CD8 proportion diagnosis	CD4-CD8- proportion diagnosis	CD4+CD8+ proportion diagnosis	CD3 proportion 4 weeks	CD4 proportion 4 weeks	CD8 proportion 4 weeks	CD4-CD8- proportion 4 weeks	CD4+CD8+ proportion 4 weeks	CD3 proportion 8 weeks	CD4 proportion 8 weeks	CD8 proportion 8 weeks	CD4-CD8- proportion 8 weeks	CD4+CD8+ proportion 8 weeks
1	0.2268	0.09355	0.09072	0.09923	0						0.05355	0.02744	0.01607	0.02276	0	80	33	32	35	0						80	41	24	34	0
2	0.054693	0.0187627	0.00865973	0.0478564	0											72	24.7	11	63	0
3	0.04695	0.02701	0.00707	0.02958	0						0.11165	0.0642	0.01954	0.05583	0	73	42	11	46	0						80	46	14	40	0
4	0.13479	0.06143	0.01877	0.09043	0	0.01415	0.00919	0.00294	0.00606	0	0.04403	0.02642	0.00771	0.02091	0	79	36	11	53	0	77	50	16	33	0	80	48	14	38	0
5	0.001197	0.00057	0.000494	0.000817	0	0.000392	0.000179	0.000112	0.000269	0	0.000369	0.000166	9.21e-05	0.0001889	0	63	30	26	43	0	70	32	20	48	0	80	36	20	41	0
6	0.02878	0.01328	0.0136	0.00949	0.004586	0.00368	0.00163	0.00206	0.0021	0.00067	0.14525	0.07	0.05775	0.06125	0.01225	91	42	43	30	14.5	77	34	43	44	14	83	40	33	35	7
7	0.01263	0.00308	0.00878	0.00431	0.00108	0.042	0.0245	0.008	0.0165	0	0.01943	0.01214	0.00437	0.00753	0	82	20	57	28	7	84	49	16	33	0	80	50	18	31	0
8	0.06974	0.03487	0.01701	0.03232	0	0.00814	0.00429	0.00209	0.00462	0	0.09231	0.05213	0.02389	0.03149	0	82	41	20	38	0	74	39	19	42	0	85	48	22	29	0
9	0.00904	0.00532	0.00198	0.00483	0	0.89775	0.61425	0.189	0.378	0	0.1722	0.11408	0.03229	0.06888	0	73	43	16	39	0	76	52	16	32	0	80	53	15	32	0
10	0.35655	0.17069	0.11	0.09483	0						0.03666	0.01833	0.00806	0.04692	0	94	45	29	25	0						50	25	11	64	0
11	0.0062	0.00423	0.00106	0.00234	0	0.00488	0.00263	0.0009	0.00405	0	0.0091314	0.0060876	0.00126825	0.00519982	0	82	56	14	31	0	65	35	12	54	0	72	48	10	41	0
12	0.1071	0.07523	0.01275	0.03825	0	0.00575	0.004125	0.000625	0.0014375	0	0.0129894	0.00925275	0.00160144	0.00676162	0	84	59	10	30	0	92	66	10	23	0	73	52	9	38	0

## Sheet: Inflammatory markers
Dog number	TNCC diagnosis stable stifle (# cells x 1000/uL)	TNCC diagnosis unstable stifle (# cells x 1000/uL)	TNCC stable stifle 8 weeks (# cells x 1000/uL)	TNCC unstable stifle 8 weeks (# cells x 1000/uL)	CRP stable stifle diagnosis (ug/L)	CRP unstable stifle diagnosis (ug/L)	CRP serum diagnosis (ug/L)	CRP serum 4 weeks (ug/L)	CRP stable stifle 8 weeks (ug/L)	CRP unstable stifle 8 weeks (ug/L)	CRP serum 8 weeks (ug/L)	CXCL8 stable stifle diagnosis (ng/L)	CXCL8 unstable stifle diagnosis (ng/L)	CXCL8 serum diagnosis (ng/L)	CXCL8 serum 4 weeks (ng/L)	CXCL8 stable stifle 8 weeks (ng/L)	CXCL8 unstable stifle 8 weeks (ng/L)	CXCL8 serum 8 weeks (ng/L)	CXCL1 stable stifle diagnosis (ng/L)	CXCL1 unstable stifle diagnosis (ng/L)	CXCL1 serum diagnosis (ng/L)	CXCL1 serum 4 weeks (ng/L)	CXCL1 stable stifle 8 weeks (ng/L)	CXCL1 unstable stifle 8 weeks (ng/L)	CXCL1 serum 8 weeks (ng/L)	CCL2 stable stifle diagnosis (ng/L)	CCL2 unstable stifle diagnosis (ng/L)	CCL2 serum diagnosis (ng/L)	CCL2 serum 4 weeks (ng/L)	CCL2 stable stifle 8 weeks (ng/L)	CCL2 unstable stifle 8 weeks (ng/L)	CCL2 serum 8 weeks (ng/L)	GM-CSF stable stifle diagnosis (ng/L)	GM-CSF unstable stifle diagnosis (ng/L)	GM-CSF serum diagnosis (ng/L)	GM-CSF serum 4 weeks (ng/L)	GM-CSF stable stifle 8 weeks (ng/L)	GM-CSF unstable stifle 8 weeks (ng/L)	GM-CSF serum 8 weeks (ng/L)	IFNg stable stifle diagnosis (ng/L)	IFNg unstable stifle diagnosis (ng/L)	IFNg serum diagnosis (ng/L)	IFNg serum 4 weeks (ng/L)	IFNg stable stifle 8 weeks (ng/L)	IFNg unstable stifle 8 weeks (ng/L)	IFNg serum 8 weeks (ng/L)	IL-2 stable stifle diagnosis (ng/L)	IL-2 unstable stifle diagnosis (ng/L)	IL-2 serum diagnosis (ng/L)
1	0	0	0	0	218	450	2448		66	63	445	308.341	535.196	1056.72		1111.77	419.347	1421.31	357.487	469.449	1005.53		815.63	428.73	752.402	211.114	445.454	225.03		167.223	337.787	243.521	0	88.6031	101.832		0	0	70.3377	0.828702	0.828702	0		0.828701	0.828701	0	0	0	0
2	1.96935	3.7253			9815	15265	94978					937.948	804.665	3089.85					1327.25	602.672	3045.62					587.213	762.095	830.578					0	0	68.7					30.794	30.794	143.534					0	0	0
3	0.188321	0	0.0879809	0	452	586	3887		384	560	1990	490.208	854.711	1996.31		556.867	956.185	2147.59	802.488	1728.72	969.04		1155.16	1969.9	1221.99	261.707	683.678	188.855		208.17	393.028	159.926	0	0	0		0	0	18.1256	7.74203	30.794	0		63.3778	25.7232	0	0	0	0
4	0.213406	0	0	0.188321	912	887	4143	1073	1713	826	4283	766.904	373.193	1023.98	3637.37	538.658	341.432	1841.2	854.883	806.901	1162.75	1537.56	977.602	579.146	379.477	357.768	340.298	112.186	85.0591	473.863	18.705	18.705	0	0	0	0	0	0	0	83.81	0	0	0	0	0	0	0	0	0
5	0.84053	0.0628959	1.8941	3.34903	131	235	955	496	136	205	656	183.832	0	0	344.333	73.4387	128.484	408.271	513.515	868.682	553.852	759.34	602.323	922.83	1781.78	167.223	221.567	85.0591	56.6484	127.77	702.15	138.047	0	0	0	0	0	0	0	25.7232	14.6554	0	0	20.1893	14.6554	0	113.884	0	0
6	0.012726	0.0628959	0.991039	0.113066			65688	681	341	167	811			5533.58	4287.26	890.285	441.218	4391.68			3426.03	2250.42	1217.25	712.402	2046.75			283.027	248.58	616.473	153.733	185.632			0	0	0	0	0			42.2949	0	0	0	0			0
7	0.238491	0	2.87241	30.0896	289	520	2360	698	217	508	1229	390.529	781.534	1019.77	2304.38	2134.13	418.417	1705.29	857.488	583.086	882.13	1743.4	842.074	5861.14	1019.95	321.949	306.69	243.116	251.523	1234.19	1177.57	207.003	0	0	0	0	2231.42	22.2958	0	30.794	20.1893	0	0	273.751	50.0352	0	29.9518	0	0
8	11.4515	2.3958	1.06629	0.84053	2270	3811	19167	5594	489	763	3246	375.687	661.061	720.527	1338.24	650.985	1322.61	1541.17	426.13	586.411	758.157	1019.04	736.162	589.37	1043.5	395.179	388.91	218.899	110.814	317.389	400.221	120.769	0	0	17.9828	13.0387	0	0	4.68831	50.0352	0	0	0	38.1619	0	23.3046	0	0	0
9	1.69342	3.24869	2.54631	7.53821	337	245	1313	460	246	192	1837	226.625	431.501	1589.74	3032.49	302.193	300.901	3401.7	780.8	1511.49	544.595	504.139	483.207	546.938	584.521	257.104	458.872	59.8168	97.5195	325.17	219.148	197.749	0	0	0	0	0	0	82.344	0	0	0	0	0	0	284.646	0	0	0
10	0	0	0.664935	0.865615	3968	4758	17495		409	197	1632	588.715	583.786	688.301		630.666	316.003	2403.74	1497.8	983.566	466.241		749.219	526.627	749.794	555.765	504.05	136.988		467.594	291.413	163.933	0	0	0		0	0	0	14.6554	14.6554	0		0.828701	13.276	0	0	0	0
11	1.56799	0.43917	0.53951	0.890699	405.2	562.5	2052	795	340.6	303.4	983	322.974	248.446	429.736	491.12	382.189	436.934	567.173	573.739	376.576	385.895	639.222	591.661	467.337	1158.77	140.618	156.311	178.249	126.875	112.9	117.698	91.7307	0	0	65.2251	0	0	0	0	14.6554	7.74203	260.946	0	0.828701	14.6554	0	0	0	0
12	2.01952	4.30225	0	0.614765	726.5	726.5	5101	3861	1209.4	1338.4	12142	1040.1	1006.59	1955.49	2471.34	743.719	1035.91	2586.92	880.715	1048.03	1565.94	1298.02	736.868	1131.62	1398.11	1483.3	1352.41	233.37	236.137	1469.88	1549.05	236.137	0	115.702	0	0	0	15.2115	0	0.828701	0.828701	0	0	0.828701	7.74203	0	0	0	0
[truncated: 53 more columns]
